# Supplementary material for: PancreaSeq Genomic Classifier (PancreaSeq GC) Improves Pancreatic Cyst Classification and Detection of Advanced Neoplasia: A Multi-institutional Validation Study
Source: Ann Surg Oncol. 2025 Dec 12;33(4):2865–75. doi: 10.1245/s10434-025-18848-8 (PMC12982251; doi:10.1245/s10434-025-18848-8)
Supplement: Supplementary file 3 — Supplementary file3 (XLSX 40 KB) [file 10434_2025_18848_MOESM3_ESM.xlsx]

## Sheet: Supplementary Table 1
	Supplementary Table 1. PancreaSeq Genomic Classifier (PancreaSeq GC) testing of EUS-FNA obtained pancreatic cyst fluid specimens from 241 patients with corresponding clinicopathologic data.
	Case	Gender	Age (years)	Associated symptoms	Jaundice*	Location	Cyst size (cm)	CEA (ng/mL)**	Viscosity	Increasing index cyst size	Ductal dilatation	Mural nodule	Malignant cytopathology***	PancreaSeq	PancreaSeq GC	CEACAM5	CHGA	Diagnosis
	1	F	76	Presence	Presence	Head/Uncinate/Neck	3.2	Yes	Viscous	N/A	Presence	Presence	Presence	GNAS p.R201H and PIK3CA p.N345K	BRAF fusion, GNAS p.R201H, PIK3CA p.N345K	N/A	Non-elevated	IPMN-associated PDAC
	2	F	85	Presence	Presence	Head/Uncinate/Neck	2.9	Yes	Viscous	N/A	Presence	Presence	Presence	KRAS p.G12D, PIK3CA p.Y1021C and TP53 p.C124Wfs*25	KRAS p.G12D, TP53 p.C124Wfs*25, PIK3CA p.Y1021C, CDKN2A	N/A	Non-elevated	IPMN-associated PDAC
	3	F	91	Absence	Absence	Head/Uncinate/Neck	1.8	No	Viscous	N/A	Presence	Absence	Absence	KRAS p.G12V, GNAS p.R201C and PIK3CA p.E545K	KRAS p.G12V, GNAS p.R201C, PIK3CA p.E545K, CNA: CDKN2A	Elevated	Non-elevated	IPMN-associated PDAC
	4	F	78	Absence	Absence	Head/Uncinate/Neck	2.6	N/A	Viscous	Presence	Presence	Presence	Absence	GNAS p.R201C and PIK3CA p.C420R	KRAS p.G12D, GNAS p.R201C, PIK3CA p.C420R	Elevated	Non-elevated	IPMN-associated PDAC
	5	F	61	Presence	Presence	Head/Uncinate/Neck	4.5	Yes	Viscous	N/A	Presence	Presence	Presence	KRAS p.G12V, RNF43 LOH, TP53 p.Y234C, TP53 LOH and SMAD4 LOH	KRAS p.G12V, TP53 p.Y234C, CNAs: TP53, SMAD4, CDKN2A, Chr 2q, PTEN, RNF43	Elevated	Non-elevated	IPMN-associated PDAC
	6	F	60	Presence	Presence	Head/Uncinate/Neck	2.5	No	Viscous	N/A	Absence	Absence	Absence	KRAS p.G12D, VHL LOH, PTEN LOH, TP53 LOH and SMAD4 LOH	KRAS p.G12D, CNAs: TP53, SMAD4, Chr 3p, PTEN	Elevated	Non-elevated	IPMN-associated PDAC
	7	M	64	Presence		Body/Tail	10	Yes	Viscous	N/A	Absence	Presence	Presence	KRAS p.G12D, TP53 p.R273H, TP53 p.Y163C and SMAD4 LOH	KRAS p.G12D, TP53 p.R273H, TP53 p.Y163C, CNAs: CDKN2A, SMAD4	Non-elevated	Non-elevated	IPMN-associated PDAC
	8	F	59	Presence	Absence	Head/Uncinate/Neck	4.6	Yes	Viscous	Presence	Presence	Absence	Presence	GNAS p.R201H, TP53 p.R273L, TP53 LOH, VHL LOH and SMAD4 LOH	NTRK3 fusion, GNAS p.R201H, TP53 p.R273L, CNAs: TP53, SMAD4, RNF43, CDKN2A, Chr 3p	Elevated	Non-elevated	IPMN-associated PDAC
	9	M	81	Presence	Presence	Head/Uncinate/Neck	2.7	No	Viscous	N/A	Presence	Presence	Presence	Negative	KRAS p.Q61L, TP53 p.Y234H, CNAs: Chr 2p, Chr 2q, Chr 3p, TP53, SMAD4, CDKN2A	Elevated	Non-elevated	IPMN-associated PDAC
	10	F	67	Absence		Body/Tail	2.6	Yes	Nonviscous	Presence	Absence	Absence	Absence	KRAS p.G12V, TP53 p.R158L, TP53 LOH and SMAD4 LOH	KRAS p.G12V, TP53 p.R158L, CNAs: TP53, SMAD4, Chr 6p, Chr 6q, CDKN2A, Chr 22q	Elevated	Non-elevated	IPMN-associated PDAC
	11	M	75	Absence	Absence	Head/Uncinate/Neck	3	Yes	Nonviscous	Absence	Absence	Absence	Absence	KRAS p.G12D, VHL LOH, TP53 p.I251N, TP53 LOH and SMAD4 LOH	KRAS p.G12D, TP53 p.I251N, CNAs: TP53, SMAD4, CDKN2A, Chr 3p, Chr 6q	Elevated	Non-elevated	IPMN-associated PDAC
	12	F	66	Absence	Absence	Head/Uncinate/Neck	3.7	Yes	Viscous	Presence	Absence	Absence	Presence	Negative	KRAS p.G12R, TP53 p.R175H, CNAs: TP53, RNF43, SMAD4, CDKN2A, Chr 3p, Chr 6q, Chr 22q	Elevated	Non-elevated	IPMN-associated PDAC
	13	M	61	Presence	Presence	Head/Uncinate/Neck	2.7	Yes	Viscous	N/A	Presence	Presence	Presence	KRAS p.G12R, RNF43 LOH, TP53 p.L257P, TP53 LOH and SMAD4 LOH	KRAS p.G12R, TP53 p.L257P, CNAs: Chr 6p, Chr 6q, TP53, RNF43, SMAD4, CDKN2A	N/A	Non-elevated	IPMN-associated PDAC
	14	M	63	Presence	Presence	Head/Uncinate/Neck	3	N/A	Viscous	N/A	Presence	Presence	Absence	KRAS p.G12D, RNF43 LOH, TP53 LOH and SMAD4 LOH	KRAS p.G12D, CNAs: TP53, SMAD4, CDKN2A	Elevated	Non-elevated	IPMN-associated PDAC
	15	F	82	Absence		Body/Tail	2.2	N/A	Viscous	N/A	Absence	Presence	Presence	KRAS p.G12D, KRAS LOH, RNF43 LOH, TP53 LOH, SMAD4 LOH and VHL LOH	KRAS p.G12V, CNAs: RNF43, SMAD4, TP53, Chr 6q, Chr 2q, CDKN2A	Elevated	Non-elevated	IPMN-associated PDAC
	16	M	76	Absence		Body/Tail	3.8	Yes	Viscous	Presence	Absence	Absence	Presence	KRAS p.G12V, TP53 LOH and SMAD4 LOH	KRAS p.G12V, CNAs: TP53, SMAD4, Chr 6q, CDKN2A	Elevated	Non-elevated	IPMN-associated PDAC
	17	M	70	Absence		Body/Tail	3.2	N/A	Nonviscous	Absence	Absence	Absence	Presence	KRAS p.G12D, TP53 p.Y163C and SMAD4 LOH	KRAS p.G12D, TP53 p.Y163C, CNAs: SMAD4, CDKN2A	Elevated	Non-elevated	IPMN-associated PDAC
	18	M	65	Absence	Absence	Head/Uncinate/Neck	4	Yes	Viscous	Absence	Absence	Absence	Absence	KRAS p.G12V, GNAS p.R201H and SMAD4 LOH	KRAS p.G12V, GNAS p.R201H, SMAD4, CDKN2A, Chr 6q	Elevated	Non-elevated	IPMN-associated PDAC
	19	M	77	Absence		Body/Tail	2	Yes	Viscous	Presence	Presence	Absence	Absence	KRAS p.G12V, GNAS p.R201C and SMAD4 LOH	KRAS p.G12V, GNAS p.R201C, CNAs: SMAD4, CDKN2A	Elevated	Non-elevated	IPMN-associated PDAC
	20	M	72	Absence	Absence	Head/Uncinate/Neck	3.4	Yes	Viscous	Absence	Presence	Presence	Absence	KRAS p.G12D, GNAS p.R201H and SMAD4 LOH	KRAS p.G12D, GNAS p.R201H, CNAs: CDKN2A, SMAD4, Chr 7p	Elevated	Non-elevated	IPMN-associated PDAC
	21	M	72	Absence	Absence	Head/Uncinate/Neck	3.4	N/A	Viscous	Absence	Presence	Presence	Absence	KRAS p.G12D, GNAS p.R201H and SMAD4 LOH	KRAS p.G12D, GNAS p.R201H, CNAs: CDKN2A, Chr 7p, SMAD4	Elevated	Non-elevated	IPMN-associated PDAC
	22	F	74	Absence		Body/Tail	2	Yes	Viscous	N/A	Absence	Presence	Presence	KRAS p.G12V, RNF43 LOH and SMAD4 LOH	KRAS p.G12V, CNAs: RNF43, SMAD4, Chr 7q, Chr 3p, CDKN2A, Chr 22q	Elevated	Non-elevated	IPMN-associated PDAC
	23	M	61	Absence		Body/Tail	5.6	Yes	Nonviscous	N/A	Absence	Absence	Absence	KRAS p.G12V, RNF43 LOH, PTEN LOH, TP53 p.A307_splice, TP53 LOH and SMAD4 LOH	KRAS p.G12V, TP53 p.A307_splice, CNAs: TP53, SMAD4, RNF43, Chr 6q, Chr 6p	Elevated	Non-elevated	IPMN-associated PDAC
	24	M	72	Presence	Presence	Head/Uncinate/Neck	3.5	No	Viscous	N/A	Presence	Presence	Presence	Negative	KRAS p.G12D, TP53 p.R175H, CNAs: RNF43, TP53, SMAD4, Chr 6q, Chr 6p	Elevated	Non-elevated	IPMN-associated PDAC
	25	F	68	Absence	Presence	Head/Uncinate/Neck	5	Yes	Viscous	Presence	Presence	Presence	Absence	KRAS p.G12V, RNF43 LOH, PTEN LOH, TP53 p.R249S, TP53 LOH, VHL LOH and SMAD4 LOH	KRAS p.G12V, TP53 p.R249S, CNAs: RNF43, TP53, SMAD4	Elevated	Non-elevated	IPMN-associated PDAC
	26	F	57	Absence	Absence	Head/Uncinate/Neck	N/A	N/A	Nonviscous	N/A	Presence	Absence	Absence	KRAS p.G12R, GNAS p.R201S, RNF43 LOH, TP53 LOH and SMAD4 LOH	KRAS p.G12R, GNAS p.R201S, CNAs: TP53, RNF43, SMAD4	Elevated	Non-elevated	IPMN-associated PDAC
	27	F	60	Absence	Absence	Head/Uncinate/Neck	1.1	Yes	Nonviscous	N/A	Absence	Absence	Absence	KRAS p.G12D, KRAS LOH, GNAS p.R201H and SMAD4 LOH	KRAS p.G12D, GNAS p.R201H, CNA: SMAD4	N/A	Non-elevated	IPMN-associated PDAC
	28	M	25	Presence	Absence	Head/Uncinate/Neck	2.9	No	Viscous	Presence	Presence	Absence	Absence	GNAS p.R201H, PIK3CA p.H1047R and SMAD4 LOH	GNAS p.R201H, CNAs: SMAD4, Chr 22q	Elevated	Non-elevated	IPMN-associated PDAC
	29	M	77	Absence		Body/Tail	5	Yes	Nonviscous	Presence	Presence	Presence	Presence	KRAS p.G12D, RNF43 LOH, PTEN LOH, TP53 LOH and SMAD4 LOH	KRAS p.G12D, CNAs: TP53, RNF43, CDKN2A, PTEN, Chr 6p	Elevated	Non-elevated	IPMN-associated PDAC
	30	F	58	Absence	Absence	Head/Uncinate/Neck	5.6	Yes	Viscous	N/A	Presence	Absence	Absence	KRAS p.G12V, RNF43 LOH, TP53 p.Y220C, PIK3CA p.E545K and TP53 LOH	KRAS p.G12V, TP53 p.Y220C, CNAs: RNF43, TP53, CDKN2A	Elevated	Non-elevated	IPMN-associated PDAC
	31	M	77	Presence	Absence	Head/Uncinate/Neck	3.2	Yes	Viscous	Absence	Presence	Absence	Absence	KRAS p.G12D, TP53 p.R273C and SMAD4 LOH	KRAS p.G12D, KRAS p.G12V, KRAS p.G12R, TP53 p.R273C, CNA: CDKN2A	Elevated	Non-elevated	IPMN-associated PDAC
	32	M	64	Presence	Presence	Head/Uncinate/Neck	2.2	N/A	Nonviscous	Presence	Absence	Presence	Presence	KRAS p.G13D, KRAS LOH, GNAS p.R201H and RNF43 LOH	KRAS p.G13D, GNAS p.R201H, CNA: RNF43, CDKN2A	N/A	Non-elevated	IPMN-associated PDAC
	33	M	72	Absence	Absence	Head/Uncinate/Neck	4.1	Yes	Viscous	Presence	Presence	Presence	Absence	KRAS p.G12D, GNAS p.R201H, GNAS LOH and SMAD4 LOH	KRAS p.G12D, GNAS p.R201H, CNAs: CDKN2A, Chr 7p	Elevated	Non-elevated	IPMN-associated PDAC
	34	M	80	Absence		Body/Tail	2.7	N/A	Viscous	Absence	Absence	Presence	Presence	KRAS p.G12V and SMAD4 LOH	KRAS p.G12V, CNA: CDKN2A	N/A	Non-elevated	IPMN-associated PDAC
	35	F	51	Presence	Absence	Head/Uncinate/Neck	4	Yes	Viscous	Absence	Presence	Presence	Presence	KRAS p.G12D and SMAD4 LOH	KRAS p.G12D, CNA: CDKN2A	N/A	Non-elevated	IPMN-associated PDAC
	36	M	72	Absence	Absence	Head/Uncinate/Neck	2.8	Yes	Viscous	N/A	Presence	Presence	Presence	KRAS p.Q61H and TP53 p.S261_splice	KRAS p.Q61H, TP53 p.S261_splice	N/A	Non-elevated	IPMN-associated PDAC
	37	M	58	Presence	Presence	Head/Uncinate/Neck	2.9	N/A	Viscous	Presence	Presence	Presence	Presence	KRAS p.Q61H, TP53 c.-29+1G>A, TP53 LOH and SMAD4 LOH	KRAS p.Q61H, TP53 p.c.-29+1G>A, CNA: TP53	Elevated	Non-elevated	IPMN-associated PDAC
	38	F	71	Absence		Body/Tail	8.3	Yes	Viscous	N/A	Presence	Absence	Presence	RNF43 LOH, TP53 p.T125_splice and TP53 LOH	CNAs: RNF43, Chr 3p, Chr 6p, Chr 6q, Chr 7q, TP53, TP53 p.T125_splice	Elevated	Non-elevated	IPMN-associated PDAC
	39	F	57	Presence	Absence	Head/Uncinate/Neck	3.5	N/A	Nonviscous	N/A	Presence	Absence	Absence	KRAS p.G12R, GNAS p.R201S, RNF43 LOH and TP53 LOH	KRAS p.G12R, GNAS p.R201S, CNAs: TP53, RNF43, Chr 6q	Elevated	Non-elevated	IPMN-associated PDAC
	40	M	71	Presence		Body/Tail	3.9	Yes	Nonviscous	N/A	Presence	Presence	Presence	Negative	KRAS p.G12D + TP53 CNA	Elevated	Non-elevated	IPMN-associated PDAC
	41	M	62	Presence	Absence	Head/Uncinate/Neck	1.8	No	Viscous	N/A	Presence	Presence	Presence	KRAS p.G12D and TP53 LOH	KRAS p.G12D, CNAs: TP53, Chr 6q, Chr 6p	Elevated	Non-elevated	IPMN-associated PDAC
	42	M	81	Absence	Absence	Head/Uncinate/Neck	N/A	Yes	Viscous	N/A	Presence	Absence	Absence	KRAS p.G12R, RNF43 LOH and TP53 LOH	KRAS p.G12R, CNAs: RNF43, TP53	Elevated	Non-elevated	IPMN-associated PDAC
	43	F	53	Presence	Presence	Head/Uncinate/Neck	2.8	N/A	Viscous	N/A	Presence	Presence	Presence	KRAS p.G12A and TP53 LOH	KRAS p.G12A, CNA: TP53	Elevated	Non-elevated	IPMN-associated PDAC
	44	F	69	Presence	Presence	Head/Uncinate/Neck	3	Yes	Nonviscous	N/A	Presence	Presence	Presence	KRAS p.G12D, RNF43 LOH and TP53 LOH	KRAS p.G12D, CNAs: TP53, RNF43, Chr 22q	Elevated	Non-elevated	IPMN-associated PDAC
	45	M	64	Presence	Presence	Head/Uncinate/Neck	3.1	Yes	Viscous	N/A	Presence	Presence	Presence	KRAS p.G12V, TP53 p.H214Qfs*7 and SMAD4 LOH	KRAS p.G12V, TP53 p.H214Qfs*7	N/A	Non-elevated	IPMN-associated PDAC
	46	F	80	Presence	Presence	Head/Uncinate/Neck	2.8	Yes	Nonviscous	Absence	Presence	Presence	Presence	KRAS p.Q61H and TP53 p.S241fs*6	KRAS p.Q61H, TP53 p.S241Pfs*6	N/A	Non-elevated	IPMN-associated PDAC
	47	F	82	Absence		Body/Tail	2.2	N/A	Viscous	Presence	Absence	Absence	Presence	KRAS p.G12D, GNAS p.R201C and TP53 p.R213*	KRAS p.G12D, GNAS p.R201C, TP53 p.R213*	Elevated	Non-elevated	IPMN-associated PDAC
	48	M	51	Absence		Body/Tail	1.9	N/A	N/A	N/A	Presence	Presence	Absence	Negative	KRAS p.G12V, KRAS p.Q61H, GNAS p.R201C, TP53 p.V216E	Elevated	Non-elevated	IPMN-associated PDAC
	49	M	84	Absence		Body/Tail	3.9	No	Viscous	Absence	Presence	Presence	Absence	KRAS p.Q61H, KRAS p.G12D, KRAS p.G12V, GNAS p.R201H, RNF43 LOH, TP53 p.P278S, TP53 LOH and SMAD4 LOH	KRAS p.Q61H, TP53 p.P278S, KRAS p.G12V, KRAS p.G12D, KRAS p.G13D, GNAS p.R201H	Elevated	Non-elevated	IPMN-associated PDAC
	50	M	75	Presence		Body/Tail	4	N/A	Viscous	N/A	Presence	Presence	Absence	Negative	KRAS p.Q61R, GNAS p.R201C, TP53 p.R273C	Elevated	Non-elevated	IPMN-associated PDAC
	51	M	77	Absence	Absence	Head/Uncinate/Neck	2.4	N/A	Viscous	N/A	Presence	Absence	Absence	KRAS p.G12D, GNAS p.R201H and TP53 p.G266R	KRAS p.G12D, GNAS p.R201H, TP53 p.G266R	Elevated	Non-elevated	IPMN-associated PDAC
	52	F	72	Absence		Body/Tail	3.4	Yes	Viscous	N/A	Presence	Presence	Presence	KRAS p.G12D, GNAS p.R201H and TP53 p.R248W	KRAS p.G12D, GNAS p.R201H, TP53 p.R248W, CNA: Chr 6p	Non-elevated	Non-elevated	IPMN-associated PDAC
	53	F	71	Presence		Body/Tail	7.1	Yes	Viscous	N/A	Presence	Presence	Presence	KRAS p.G12D, GNAS p.R201H and TP53 p.R248W	KRAS p.G12D, GNAS p.R201H, TP53 p.R248W, Chr 6p	Non-elevated	Non-elevated	IPMN-associated PDAC
	54	F	56	Absence	Absence	Head/Uncinate/Neck	2.7	N/A	Viscous	N/A	Presence	Presence	Presence	GNAS p.R201H and TP53 p.R248Q	GNAS p.R201H, TP53 p.R248Q	Elevated	Non-elevated	IPMN-associated PDAC
	55	F	85	Absence		Body/Tail	6.3	N/A	Nonviscous	N/A	Absence	Absence	Presence	KRAS p.G12V and TP53 p.P278L	KRAS p.G12V, TP53 p.P278L, CNA: Chr 6p	Elevated	Non-elevated	IPMN-associated PDAC
	56	M	71	Absence	Absence	Head/Uncinate/Neck	2.1	N/A	Nonviscous	N/A	Absence	Absence	Presence	KRAS p.G12D and TP53 p.K164E	KRAS p.G12D, TP53 p.K164E	Elevated	Non-elevated	IPMN-associated PDAC
	57	M	53	Presence	Presence	Head/Uncinate/Neck	3.1	Yes	Nonviscous	N/A	Presence	Presence	Presence	KRAS p.G12R, TP53 p.Y220C and SMAD4 LOH	KRAS p.G12R, TP53 p.Y220C	Elevated	Non-elevated	IPMN-associated PDAC
	58	F	78	Presence	Presence	Head/Uncinate/Neck	3.4	Yes	Viscous	N/A	Presence	Presence	Presence	KRAS p.Q61R and TP53 p.P151H	KRAS p.Q61R, TP53 p.P151H	N/A	Non-elevated	IPMN-associated PDAC
	59	F	74	Presence	Presence	Head/Uncinate/Neck	3.2	No	Nonviscous	Absence	Presence	Presence	Presence	KRAS p.G12V and TP53 p.R282W	KRAS p.G12V, TP53 p.R282W	N/A	Non-elevated	IPMN-associated PDAC
	60	M	65	Absence		Body/Tail	3.2	Yes	Viscous	Absence	Presence	Absence	Absence	KRAS p.Q61R, GNAS p.R201C and RNF43 LOH	KRAS p.Q61R, GNAS p.R201C, CNA: Chr 6p, Chr 6q, RNF43	Elevated	Non-elevated	IPMN-associated PDAC
	61	F	64	Absence	Absence	Head/Uncinate/Neck	1.9	Yes	Nonviscous	Absence	Absence	Presence	Presence	KRAS p.G12D	KRAS p.G12D	Elevated	Non-elevated	IPMN-associated PDAC
	62	M	79	Presence		Body/Tail	2.6	N/A	Nonviscous	Presence	Absence	Absence	Absence	Negative	Negative	Non-elevated	Non-elevated	IPMN-associated PDAC
	63	F	51	Absence		Body/Tail	2.9	Yes	Nonviscous	N/A	Presence	Absence	Presence	PTEN LOH and SMAD4 LOH	CNAs: SMAD4, CDKN2A, Chr 6q, Chr 6p, PTEN	Elevated	Non-elevated	IPMN-associated PDAC
	64	M	67	Absence		Body/Tail	4.4	N/A	Nonviscous	N/A	Absence	Absence	Absence	BRAF p.V600E and TP53 LOH	BRAF p.V600E, CNA: TP53	Elevated	Non-elevated	IPMN-associated PDAC
	65	M	63	Presence	Presence	Head/Uncinate/Neck	8	Yes	Viscous	N/A	Presence	Presence	Absence	BRAF p.L485_T488delinsYS, GNAS p.R201H and AKT1 p.E17K	BRAF p.L485_T488desinYS, GNAS p.R201H, AKT1 p.E17K	Elevated	Non-elevated	IPMN-associated PDAC
	66	M	67	Presence	Absence	Head/Uncinate/Neck	3.9	Yes	Viscous	Presence	Presence	Absence	Absence	BRAF p.N486_P490del, GNAS p.R201C, RNF43 LOH, TP53 p.Y236C, TP53 LOH and SMAD4 LOH	BRAF N486_P490del, GNAS p.R201C, TP53, CNAs: TP53, RNF43, SMAD4, CDKN2A	Elevated	Non-elevated	IPMN-associated PDAC
	67	M	80	Absence		Body/Tail	2.8	No	Nonviscous	N/A	Presence	Absence	Absence	Negative	KRAS p.G12D, GNAS p.R201H, CTNNB1 p.S45P	N/A	Non-elevated	IPMN with HGD
	68	M	78	Absence	Absence	Head/Uncinate/Neck	2.8	Yes	Viscous	Absence	Presence	Absence	Presence	KRAS p.G12S, GNAS p.R201C, PTEN LOH, TP53 p.R158H, TP53 p.K101Tfs*20 and SMAD4 LOH	KRAS p.G12S, GNAS p.R201C, TP53 p.K101Tfs*20, TP53 p.R158H, CNAs: PTEN, SMAD4, Chr 7q	Elevated	Non-elevated	IPMN with HGD
	69	F	69	Absence	Absence	Head/Uncinate/Neck	4.2	Yes	Viscous	Absence	Presence	Absence	Absence	KRAS p.Q61L, KRAS LOH, GNAS p.R201C, GNAS LOH, TP53 LOH and SMAD4 LOH	KRAS p.Q61L, GNAS p.R201C, CNAs: TP53, SMAD4, CDKN2A, Chr 22q, Chr 7q, Chr 7p, Chr 6q	Elevated	Non-elevated	IPMN with HGD
	70	F	76	Absence		Body/Tail	2.4	Yes	Viscous	N/A	Absence	Absence	Presence	Negative	KRAS p.Q61L, TP53 p.T125Sfs*45, CNAs: SMAD4, CDKN2A	Elevated	Non-elevated	IPMN with HGD
	71	F	88	Presence	Absence	Head/Uncinate/Neck	4.1	Yes	Viscous	Absence	Presence	Absence	Absence	Negative	KRAS p.G12V, KRAS p.G12D, GNAS p.R201C, CNA: SMAD4, CDKN2A	Elevated	Non-elevated	IPMN with HGD
	72	M	72	Absence	Absence	Head/Uncinate/Neck	3.2	Yes	Viscous	N/A	Absence	Absence	Absence	KRAS p.G12D, GNAS p.R201H, TP53 p.Y220H and TP53 p.R282W	KRAS p.G12D, GNAS p.R201H, TP53 p.R282W, TP53 p.Y220H, CNAs: SMAD4, Chr 22q, Chr 2p, Chr 2q	Elevated	Non-elevated	IPMN with HGD
	73	M	80	Absence	Absence	Head/Uncinate/Neck	4.7	Yes	Viscous	N/A	Presence	Presence	Presence	KRAS p.A18D, GNAS p.Q227L, RNF43 LOH, VHL LOH, PTEN LOH, TP53 LOH and SMAD4 LOH	KRAS p.A18D, GNAS p.Q227L, CNAs: Chr 3p, Chr 6q, Chr 7p, Chr 7q, TP53, RNF43, SMAD4	Elevated	Non-elevated	IPMN with HGD
	74	M	73	Absence		Body/Tail	2.9	N/A	Viscous	Presence	Presence	Absence	Absence	KRAS p.G12D, GNAS p.R201C and TP53 p.R273L	KRAS p.G12D, GNAS p.R201C, TP53 p.R273L, CNAs: Chr 7p, Chr 7q, CDKN2A	Elevated	Non-elevated	IPMN with HGD
	75	M	67	Presence	Absence	Head/Uncinate/Neck	2.4	N/A	Viscous	N/A	Presence	Absence	Absence	KRAS p.G12R and GNAS p.R201C	KRAS p.G12R, GNAS p.R201C, CNA: CDKN2A	Elevated	Non-elevated	IPMN with HGD
	76	F	80	Absence	Absence	Head/Uncinate/Neck	3.2	Yes	Viscous	Absence	Presence	Absence	Absence	KRAS p.G12D, GNAS p.R201C, RNF43 LOH and TP53 LOH	KRAS p.G12D, GNAS p.R201C, CNAs: TP53, RNF43, Chr 22q	Elevated	Non-elevated	IPMN with HGD
	77	F	80	Absence	Absence	Head/Uncinate/Neck	3.9	Yes	Viscous	Absence	Presence	Absence	Absence	KRAS p.G12D, GNAS p.R201C, RNF43 LOH and TP53 LOH	KRAS p.G12D, GNAS p.R201C, CNAs: TP53, RNF43, Chr 22q	Elevated	Non-elevated	IPMN with HGD
	78	F	80	Absence	Absence	Head/Uncinate/Neck	4.1	Yes	Viscous	Presence	Presence	Absence	Absence	KRAS p.G12D, GNAS p.R201C, RNF43 LOH and TP53 LOH	KRAS p.G12D, GNAS p.R201C, CNAs: RNF43, TP53, Chr 22q	Elevated	Non-elevated	IPMN with HGD
	79	F	74	Absence		Body/Tail	1.5	Yes	Viscous	Absence	Presence	Absence	Absence	KRAS p.G12D, GNAS p.R201H, PTEN LOH and TP53 LOH	KRAS p.G12D, GNAS p.R201H, CNAs: TP53, Chr 6q	Elevated	Non-elevated	IPMN with HGD
	80	M	85	Absence	Absence	Head/Uncinate/Neck	4	Yes	Viscous	N/A	Absence	Absence	Absence	GNAS p.R201H, RNF43 LOH and TP53 LOH	GNAS p.R201H, CNAs: RNF43, TP53, Chr 7p	Elevated	Non-elevated	IPMN with HGD
	81	M	58	Absence	Absence	Head/Uncinate/Neck	4.4	N/A	Nonviscous	Presence	Absence	Absence	Absence	Negative	KRAS p.G12D, GNAS p.R201H, TP53 p.R273H	Elevated	Non-elevated	IPMN with HGD
	82	M	67	Presence	Absence	Head/Uncinate/Neck	3.9	N/A	Viscous	Presence	Presence	Absence	Absence	KRAS p.G12R, GNAS p.R201C and TP53 p.Y220C	KRAS p.G12R, GNAS p.R201C, TP53 p.Y220C	Elevated	Non-elevated	IPMN with HGD
	83	F	82	Absence	Absence	Head/Uncinate/Neck	2.5	No	Viscous	N/A	Absence	N/A	Absence	Negative	KRAS p.G12D, KRAS p.G12V, KRAS p.G13D, GNAS p.R201H	Elevated	Non-elevated	IPMN with HGD
	84	F	69	Absence	Absence	Head/Uncinate/Neck	5.5	Yes	Viscous	Presence	Presence	Absence	Absence	KRAS p.G12D, GNAS p.R201H and RNF43 LOH	KRAS p.G12D, GNAS p.R201H, CNA: RNF43	Elevated	Non-elevated	IPMN with HGD
	85	M	73	Absence	Absence	Head/Uncinate/Neck	4	Yes	Viscous	Absence	Presence	Absence	Absence	KRAS p.G13D and GNAS p.R201H	KRAS p.G13D, GNAS p.R201H	Elevated	Non-elevated	IPMN with HGD
	86	F	72	Absence	Absence	Head/Uncinate/Neck	4.3	N/A	N/A	N/A	N/A	Absence	Absence	Negative	BRAF p.N486_A489delinsK, GNAS p.R201C, CTNNB1 p.S45F	Elevated	Non-elevated	IPMN with HGD
	87	F	81	Absence		Body/Tail	3.9	N/A	Viscous	Absence	Absence	Absence	Absence	BRAF p.T488_Q493delinE, GNAS p.R201C, RNF43 LOH, PTEN LOH, TP53 LOH and SMAD4 LOH	BRAF p.T488_Q493, GNAS p.R201C, CNA: SMAD4, Chr 6q, Chr 6p	Non-elevated	Non-elevated	IPMN with HGD
	88	M	59	Absence	Absence	Head/Uncinate/Neck	2.2	No	Viscous	Absence	Presence	Absence	Absence	GNAS p.R201C	BRAF fusion + GNAS p.R201C	Elevated	Non-elevated	IPMN with LGD
	89	M	72	Absence		Body/Tail	2	No	Viscous	Presence	Absence	Presence	Absence	KRAS p.G12D, BRAF p.N486_P490del and CTNNB1 p.T41A	KRAS p.G12D, KRAS p.G12V, BRAF p.N486_P490del, CTNNB1 p.T41A	Elevated	Non-elevated	IPMN with LGD
	90	F	74	Presence	Absence	Head/Uncinate/Neck	4.6	N/A	Viscous	N/A	Presence	Absence	Absence	GNAS p.R201H	KRAS p.Q61H, GNAS p.R201H, GNAS p.R201C, BRAF p.p.N486_P490del	Elevated	Non-elevated	IPMN with LGD
	91	F	59	Absence	Absence	Head/Uncinate/Neck	2.5	N/A	Viscous	Absence	Presence	Absence	Absence	BRAF p.L597Q and GNAS p.R201C	GNAS p.R201C + BRAF p.L597Q	Elevated	Non-elevated	IPMN with LGD
	92	F	78	Absence		Body/Tail	3.4	N/A	Viscous	Absence	Absence	Absence	Presence	Negative	KRAS p.G12V + BRAF p.V600L	Elevated	Non-elevated	IPMN with LGD
	93	M	69	Presence		Body/Tail	3.7	No	Viscous	Presence	Absence	Absence	Absence	KRAS p.G12D, STK11 p.Q100* and STK11 LOH	KRAS p.G12D, STK11 p.Q305*, CNA: SMAD4	N/A	Non-elevated	IPMN with LGD
	94	M	69	Absence		Body/Tail	3.5	N/A	Viscous	N/A	Absence	Absence	Absence	KRAS p.G12D, STK11 p.Q305* and SMAD4 LOH	KRAS p.G12D, STK11 p.Q305*, CNA: SMAD4	Elevated	Non-elevated	IPMN with LGD
	95	F	80	Absence	Absence	Head/Uncinate/Neck	2.4	No	Viscous	N/A	Absence	Presence	Absence	KRAS p.Q61R, GNAS p.R201C and CTNNB1 p.S33P	KRAS p.Q61R, GNAS p.R201C, CTNNB1 p.S33P	Elevated	Non-elevated	IPMN with LGD
	96	M	64	Presence		Body/Tail	8	Yes	Viscous	N/A	Presence	Presence	Absence	KRAS p.G12D and GNAS p.R201H	KRAS p.G12D, GNAS p.R201H, CNA: CDKN2A	Elevated	Non-elevated	IPMN with LGD
	97	F	77	Absence	Absence	Head/Uncinate/Neck	1.2	No	Viscous	N/A	Presence	Absence	Absence	KRAS p.G12D and TP53 p.Y220C	KRAS p.G12D, KRAS p.G12R, KRAS p.G12S, KRAS p.G12V, TP53 p.Y220C	Elevated	Non-elevated	IPMN with LGD
	98	M	68	Absence	Absence	Head/Uncinate/Neck	2.8	Yes	Viscous	Presence	Presence	Absence	Absence	Negative	KRAS p.G12D, KRAS p.G12V, KRAS p.G12R, GNAS p.R201C, GNAS p.R201H	Elevated	Non-elevated	IPMN with LGD
	99	F	67	Absence	Absence	Head/Uncinate/Neck	2.6	Yes	Nonviscous	Presence	Absence	Absence	Absence	Negative	KRAS p.G12V, GNAS p.R201C, GNAS p.R201H	Elevated	Non-elevated	IPMN with LGD
	100	M	83	Absence	Absence	Head/Uncinate/Neck	3.5	N/A	Viscous	Absence	Presence	Absence	Absence	GNAS p.R201C and GNAS p.R201L	GNAS p.R201C, GNAS p.R201L	N/A	Non-elevated	IPMN with LGD
	101	M	68	Absence		Body/Tail	3.6	No	Nonviscous	Absence	Absence	Absence	Absence	KRAS p.G12V and GNAS p.R201H	KRAS p.G12V, KRAS p.G12V, GNAS p.R201H	Elevated	Non-elevated	IPMN with LGD
	102	F	65	Absence	Absence	Head/Uncinate/Neck	3.6	Yes	Viscous	N/A	Absence	Absence	Absence	KRAS p.G12D and GNAS p.R201H	KRAS p.G12D, KRAS p.G12R, GNAS p.R201H	Elevated	Non-elevated	IPMN with LGD
	103	M	75	Absence		Body/Tail	4	Yes	Viscous	Absence	Presence	Absence	Absence	KRAS p.Q61R and GNAS p.R201C	KRAS p.Q61R, KRAS p.G12R, GNAS p.R201C	Elevated	Non-elevated	IPMN with LGD
	104	M	71	Absence	Absence	Head/Uncinate/Neck	N/A	N/A	Viscous	N/A	N/A	Presence	Absence	Negative	KRAS p.G13C + GNAS p.R201C	Elevated	Non-elevated	IPMN with LGD
	105	M	67	Absence	Absence	Head/Uncinate/Neck	3	Yes	N/A	N/A	Absence	Absence	Absence	Negative	KRAS p.G13D, GNAS p.R201C	N/A	Non-elevated	IPMN with LGD
	106	M	59	Presence	Absence	Head/Uncinate/Neck	2.9	Yes	Viscous	Presence	Absence	Absence	Absence	Negative	KRAS p.G12A, GNAS p.R201C	Elevated	Non-elevated	IPMN with LGD
	107	F	65	Presence	Absence	Head/Uncinate/Neck	4.6	Yes	N/A	N/A	Presence	Absence	Absence	Negative	KRAS p.G12D, GNAS p.R201C	Elevated	Non-elevated	IPMN with LGD
	108	F	71	Presence		Body/Tail	6.9	Yes	Viscous	N/A	Absence	Presence	Absence	KRAS p.Q61H and GNAS p.R201C	KRAS p.Q61H + GNAS p.R201C	Elevated	Non-elevated	IPMN with LGD
	109	F	58	Absence	Absence	Head/Uncinate/Neck	2	Yes	Viscous	Presence	Absence	Absence	Absence	Negative	KRAS p.G12D, GNAS p.R201H	Elevated	Non-elevated	IPMN with LGD
	110	M	49	Presence	Absence	Head/Uncinate/Neck	4.5	Yes	Viscous	N/A	Presence	Absence	Absence	Negative	KRAS p.Q61L, GNAS p.R201C	Elevated	Non-elevated	IPMN with LGD
	111	M	67	Presence	Absence	Head/Uncinate/Neck	3.8	Yes	Viscous	N/A	Presence	Absence	Absence	KRAS p.G12D and GNAS p.R201C	KRAS p.G12D, GNAS p.R201H	Elevated	Non-elevated	IPMN with LGD
	112	F	82	Presence	Absence	Head/Uncinate/Neck	4.5	Yes	Nonviscous	N/A	Presence	Presence	Absence	KRAS p.Q61H and GNAS p.R201C	KRAS p.Q61H, GNAS p.R201C	Elevated	Non-elevated	IPMN with LGD
	113	M	72	Absence	Absence	Head/Uncinate/Neck	3.3	Yes	Viscous	N/A	Absence	Absence	Absence	Negative	KRAS p.G12R, GNAS p.R201H	Non-elevated	Non-elevated	IPMN with LGD
	114	M	72	Absence		Body/Tail	3.9	No	Nonviscous	Absence	Absence	Absence	Absence	KRAS p.Q61R, KRAS p.G12V, GNAS p.R201C and GNAS p.R201H	KRAS p.Q61R, GNAS p.R201C	Non-elevated	Non-elevated	IPMN with LGD
	115	F	64	Absence	Absence	Head/Uncinate/Neck	2	Yes	Nonviscous	Presence	Absence	Absence	Absence	KRAS p.Q61H and GNAS p.R201H	KRAS p.Q61H, GNAS p.R201H	Elevated	Non-elevated	IPMN with LGD
	116	M	63	Absence		Body/Tail	2	N/A	Viscous	Presence	Presence	Absence	Absence	KRAS p.Q61R and GNAS p.R201C	KRAS p.Q61R GNAS p.R201C	Elevated	Non-elevated	IPMN with LGD
	117	F	70	Presence	Absence	Head/Uncinate/Neck	3.9	Yes	Viscous	Presence	Absence	Presence	Absence	KRAS p.G12V and GNAS p.R201H	KRAS p.G12V, GNAS p.R201H	Elevated	Non-elevated	IPMN with LGD
	118	M	69	Presence	Absence	Head/Uncinate/Neck	3.9	Yes	Viscous	N/A	Presence	Absence	Absence	KRAS p.T58I and GNAS p.R201C	KRAS p.T58I, GNAS p.R201C	Elevated	Non-elevated	IPMN with LGD
	119	M	69	Presence	Presence	Head/Uncinate/Neck	4.8	No	Viscous	N/A	Presence	Absence	Absence	GNAS p.R201C	KRAS p.T58I, GNAS p.R201C	Elevated	Non-elevated	IPMN with LGD
	120	F	59	Absence		Body/Tail	2.5	Yes	Viscous	Presence	Absence	Absence	Absence	KRAS p.G12V and GNAS p.R201C	KRAS p.G12V, GNAS p.R201C	Elevated	Non-elevated	IPMN with LGD
	121	F	39	Absence	Absence	Head/Uncinate/Neck	1.4	N/A	Viscous	N/A	Presence	Absence	Absence	Negative	KRAS p.G12V, GNAS p.R201C	Elevated	Non-elevated	IPMN with LGD
	122	M	76	Absence		Body/Tail	3.5	Yes	Viscous	Absence	Presence	Absence	Absence	KRAS p.Q61R and GNAS p.R201C	KRAS p.Q61R, GNAS p.R201C	Elevated	Non-elevated	IPMN with LGD
	123	F	57	Absence	Absence	Head/Uncinate/Neck	2.3	Yes	Viscous	Absence	Presence	Absence	Absence	KRAS p.Q61R and GNAS p.R201H	KRAS p.Q61R, GNAS p.R201H	N/A	Non-elevated	IPMN with LGD
	124	M	68	Absence	Absence	Head/Uncinate/Neck	3.5	Yes	Viscous	Absence	Presence	Absence	Absence	KRAS p.G12D and GNAS p.R201C	KRAS p.G12D, GNAS p.R201C	Elevated	Non-elevated	IPMN with LGD
	125	F	58	Presence	Absence	Head/Uncinate/Neck	2	Yes	Viscous	Absence	Absence	Absence	Absence	KRAS p.G13D and GNAS p.R201H	KRAS p.G13D, GNAS p.R201H	Elevated	Non-elevated	IPMN with LGD
	126	F	71	Presence		Body/Tail	2.7	N/A	Viscous	Absence	Presence	Absence	Absence	KRAS p.G12D and GNAS p.Q227L	KRAS p.G12D, GNAS p.Q227L	Elevated	Non-elevated	IPMN with LGD
	127	M	83	Absence		Body/Tail	1.9	Yes	Nonviscous	Absence	Absence	Absence	Absence	KRAS p.G13D	KRAS p.G13D, GNAS p.R201C	N/A	Non-elevated	IPMN with LGD
	128	F	71	Absence		Body/Tail	3	No	Viscous	Absence	Presence	Absence	Absence	KRAS p.G12D and GNAS p.R201H	KRAS p.G12D, GNAS p.R201H	N/A	Non-elevated	IPMN with LGD
	129	F	82	Absence	Absence	Head/Uncinate/Neck	2.1	Yes	Viscous	Presence	Absence	Absence	Absence	KRAS p.G13D and GNAS p.R201S	KRAS p.G13D, GNAS p.R201H	N/A	Non-elevated	IPMN with LGD
	130	M	55	Presence	Absence	Head/Uncinate/Neck	2.5	Yes	Viscous	Presence	Presence	Absence	Absence	KRAS p.Q61R and GNAS p.R201C	KRAS p.Q61R, GNAS p.R201C	N/A	Non-elevated	IPMN with LGD
	131	M	72	Absence	Absence	Head/Uncinate/Neck	3.6	N/A	Viscous	Absence	Absence	Absence	Absence	KRAS p.G12V, GNAS p.R201H and GNAS p.R201S	KRAS p.G12V, GNAS p.R201H	N/A	Non-elevated	IPMN with LGD
	132	M	62	Presence		Body/Tail	2.5	No	Viscous	Absence	Presence	Absence	Absence	KRAS p.Q61H and GNAS p.R201H	KRAS p.Q61H, GNAS p.R201H	Elevated	Non-elevated	IPMN with LGD
	133	M	56	Absence	Presence	Head/Uncinate/Neck	3.5	N/A	Viscous	Absence	Presence	Absence	Absence	KRAS p.G12V and GNAS p.R201H	KRAS p.G12V, GNAS p.R201H	Elevated	Non-elevated	IPMN with LGD
	134	F	78	Absence	Absence	Head/Uncinate/Neck	3	N/A	Viscous	Presence	Presence	Absence	Absence	Negative	GNAS p.R201C	Elevated	Non-elevated	IPMN with LGD
	135	M	48	Absence	Absence	Head/Uncinate/Neck	2.5	N/A	Viscous	Absence	Presence	Presence	Absence	Negative	GNAS p.R201C	Elevated	Non-elevated	IPMN with LGD
	136	M	82	Absence	Absence	Head/Uncinate/Neck	2.4	No	Viscous	Absence	Presence	Absence	Absence	GNAS p.R201C	GNAS p.R201H	Elevated	Non-elevated	IPMN with LGD
	137	M	69	Absence	Absence	Head/Uncinate/Neck	2.5	N/A	Viscous	Presence	Presence	Absence	Absence	Negative	GNAS p.R201H	Elevated	Non-elevated	IPMN with LGD
	138	M	75	Presence	Presence	Head/Uncinate/Neck	4.5	No	Viscous	N/A	Presence	Absence	Absence	GNAS p.R201C	GNAS p.R201C	Elevated	Non-elevated	IPMN with LGD
	139	M	64	Absence		Body/Tail	3.5	N/A	Viscous	N/A	Presence	Absence	Absence	GNAS p.R201C	GNAS p.R201C	Elevated	Non-elevated	IPMN with LGD
	140	M	69	Absence	Absence	Head/Uncinate/Neck	2.5	Yes	Viscous	Absence	Presence	Absence	Absence	GNAS p.R201H	GNAS p.R201H	Elevated	Non-elevated	IPMN with LGD
	141	M	62	Absence	Absence	Head/Uncinate/Neck	2	No	Viscous	Absence	Presence	Absence	Absence	GNAS p.R201H	GNAS p.R201H	Elevated	Non-elevated	IPMN with LGD
	142	F	62	Absence	Absence	Head/Uncinate/Neck	3	No	Nonviscous	N/A	Absence	Absence	Absence	Negative	KRAS p.G12V, KRAS p.G12D	Elevated	Non-elevated	IPMN with LGD
	143	M	72	Absence		Body/Tail	3	No	Viscous	Presence	Absence	Presence	Absence	KRAS p.G12D and KRAS p.G12V	KRAS p.G12D, KRAS p.G12V	Elevated	Non-elevated	IPMN with LGD
	144	M	66	Absence	Absence	Head/Uncinate/Neck	2.8	Yes	Viscous	Absence	Absence	Absence	Absence	KRAS p.G12R, KRAS p.G12D and BRAF p.G466E	KRAS p.G12R, KRAS p.G12D	Elevated	Non-elevated	IPMN with LGD
	145	F	74	Absence	Absence	Head/Uncinate/Neck	1.6	N/A	Viscous	Presence	Absence	Absence	Absence	Negative	KRAS p.G12R, KRAS p.G12D	Elevated	Non-elevated	IPMN with LGD
	146	F	71	Absence	Absence	Head/Uncinate/Neck	1.5	Yes	Viscous	N/A	Presence	Absence	Absence	KRAS p.Q61H, KRAS p.G12R, KRAS p.G12D and KRAS p.G12V	KRAS p.Q61H, KRAS p.G12R, KRAS p.G12D, KRAS p.G12V	Elevated	Non-elevated	IPMN with LGD
	147	F	69	N/A		Head/Uncinate/Neck	4.5	Yes	N/A	N/A	Absence	Absence	Absence	Negative	KRAS p.G12R	Elevated	Non-elevated	IPMN with LGD
	148	F	76	Absence		Body/Tail	2.7	N/A	N/A	Absence	Absence	Absence	Absence	Negative	KRAS p.G12V	Elevated	Non-elevated	IPMN with LGD
	149	F	63	Absence		Body/Tail	2.2	Yes	Viscous	Absence	Absence	Absence	Presence	Negative	KRAS p.G12V	Elevated	Non-elevated	IPMN with LGD
	150	F	74	Absence		Body/Tail	2.3	Yes	N/A	N/A	Absence	Absence	Absence	Negative	KRAS p.G12D	Elevated	Non-elevated	IPMN with LGD
	151	F	59	Presence	Absence	Head/Uncinate/Neck	4.3	N/A	Nonviscous	N/A	Absence	Absence	Absence	Negative	KRAS p.G12V	Elevated	Non-elevated	IPMN with LGD
	152	F	57	Absence		Body/Tail	2.1	Yes	Viscous	N/A	Absence	Absence	Absence	KRAS p.Q61R	KRAS p.Q61R	Elevated	Non-elevated	IPMN with LGD
	153	M	56	Absence	Absence	Head/Uncinate/Neck	2.4	No	Viscous	N/A	Presence	Absence	Absence	Negative	KRAS p.G12V, CNA: RNF43	Elevated	Non-elevated	IPMN with LGD
	154	F	80	Absence	Absence	Head/Uncinate/Neck	4.1	Yes	Viscous	Presence	Presence	Absence	Absence	Negative	KRAS p.G12D	Elevated	Non-elevated	IPMN with LGD
	155	F	57	Absence		Body/Tail	2.2	Yes	Viscous	N/A	Absence	Absence	Absence	KRAS p.Q61R	KRAS p.Q61R	Non-elevated	Non-elevated	IPMN with LGD
	156	F	67	Absence		Body/Tail	2.5	No	Viscous	Presence	Presence	Absence	Absence	KRAS p.G12V	KRAS p.G12V	Elevated	Non-elevated	IPMN with LGD
	157	F	81	Presence		Body/Tail	3.9	No	Viscous	N/A	Absence	Presence	Absence	Negative	BRAF p.T488_Q493delinsE, GNAS p.R201C	Non-elevated	Non-elevated	IPMN with LGD
	158	F	41	Absence		Body/Tail	2.1	No	Nonviscous	Absence	Absence	Absence	Absence	Negative	KRT7/20+RNF43 CNA	Elevated	Non-elevated	IPMN with LGD
	159	M	70	Presence	Presence	Head/Uncinate/Neck	8.5	Yes	Viscous	Presence	Presence	Presence	Absence	KRAS p.G12D, BRAF p.V487_P490del and GNAS p.R201C	BRAF p.L485F, BRAF p.V487_490del, KRAS p.G12D, GNAS p.R201C	Elevated	Non-elevated	IPMN with LGD
	160	M	64	Presence		Body/Tail	6.6	Yes	Viscous	N/A	Presence	Presence	Absence	BRAF p.K601E, GNAS p.R201H and PIK3CA p.Q546R	BRAF p.K601E, GNAS p.R201H, low-level PIK3CA p.Q546R	Elevated	Non-elevated	IPMN with LGD
	161	M	71	Presence	Absence	Head/Uncinate/Neck	6.5	Yes	Viscous	Presence	Presence	Presence	Absence	BRAF p.V487_P490del, GNAS p.R201C and RNF43 LOH	BRAF p.L485F, BRAF p.V487_P490del, GNAS p.R201C, CNAs: CDKN2A, Chr 3p	Elevated	Non-elevated	IPMN with LGD
	162	F	74	Absence		Body/Tail	1.8	No	Viscous	Presence	Presence	Absence	Presence	BRAF p.N486_P490del and GNAS p.R201C	BRAF p.N486_P490del, GNAS p.R201C	Elevated	Non-elevated	IPMN with LGD
	163	M	66	Absence	Absence	Head/Uncinate/Neck	3.5	N/A	Viscous	Presence	Absence	Absence	Absence	Negative	Negative	Elevated	Non-elevated	IPMN with LGD
	164	F	74	Absence		Body/Tail	2.5	No	Viscous	Presence	Presence	Absence	Absence	BRAF p.N486_P490del and GNAS p.R201C	BRAF p.N486_P490del, GNAS p.R201C	Elevated	Non-elevated	IPMN with LGD
	165	F	75	Presence		Body/Tail	3.5	Yes	Nonviscous	Presence	Absence	Presence	Presence	KRAS p.G12V, RNF43 LOH, VHL LOH, TP53 LOH and SMAD4 LOH	KRAS p.G12V, CNAs: RNF43, TP53, SMAD4, CDKN2A, ROS, Chr 3p, Chr 22q	Elevated	Non-elevated	MCN-associated PDAC
	166	F	67	Presence		Body/Tail	5.2	Yes	Nonviscous	Presence	Absence	Presence	Presence	Negative	KRAS p.G12D, CNAs: RNF43, TP53, SMAD4, Chr 22q, Chr 2q, Chr 3p, Chr 6p, Chr 6q, Chr 22q	Elevated	Non-elevated	MCN-associated PDAC
	167	F	75	Absence		Body/Tail	3.8	N/A	N/A	N/A	Presence	Presence	Absence	KRAS p.G12R, TP53 p.V272del, TP53 LOH and SMAD4 LOH	KRAS p.G12R, TP53 p.V272del, CNAs: TP53, PTEN, Chr 6q, Chr 6p, Chr 2q, Chr 3p	Elevated	Non-elevated	MCN-associated PDAC
	168	F	58	Absence		Body/Tail	6.3	Yes	Viscous	N/A	Presence	Presence	Presence	KRAS p.G12V, TP53 p.Y220C and TP53 LOH	KRAS p.G12V, TP53 p.Y220C	Elevated	Non-elevated	MCN-associated PDAC
	169	F	43	Absence		Body/Tail	13	Yes	Viscous	N/A	Absence	Absence	Absence	KRAS p.G12D, TP53 p.R175H and TP53 LOH	KRAS p.G12D, TP53 p.Y220C, CNAs: RNF43, TP53, Chr 3p	Elevated	Non-elevated	MCN with HGD
	170	F	43	Absence		Body/Tail	10	Yes	Viscous	N/A	Absence	Absence	Absence	KRAS p.G12D and TP53 p.Y200C	KRAS p.G12D, TP53 p.Y220C	Non-elevated	Non-elevated	MCN with HGD
	171	F	58	N/A		Body/Tail	N/A	Yes	Viscous	N/A	Absence	Absence	Absence	Negative	KRAS p.Q61H	Elevated	Non-elevated	MCN with LGD
	172	F	48	Absence		Body/Tail	3	Yes	Viscous	N/A	Absence	Presence	Absence	KRAS p.G13D	KRAS p.G13D	N/A	Non-elevated	MCN with LGD
	173	F	34	Presence		Body/Tail	6	Yes	Viscous	N/A	Absence	Absence	Absence	KRAS p.G12D	KRAS p.G12D	Elevated	Non-elevated	MCN with LGD
	174	F	39	Presence		Body/Tail	7.1	No	Viscous	N/A	Absence	Absence	Absence	Negative	Negative	Non-elevated	Non-elevated	MCN with LGD
	175	F	36	Absence		Body/Tail	2.9	No	Viscous	Absence	Absence	Absence	Absence	Negative	Negative	Non-elevated	Non-elevated	MCN with LGD
	176	F	67	Absence		Body/Tail	2.6	Yes	Nonviscous	Presence	Absence	Absence	Absence	Negative	Negative	Non-elevated	Non-elevated	MCN with LGD
	177	F	34	Absence		Body/Tail	3	Yes	Nonviscous	N/A	Presence	Absence	Absence	Negative	Negative	Non-elevated	Non-elevated	MCN with LGD
	178	F	76	Absence		Body/Tail	7.5	Yes	Nonviscous	N/A	Absence	Absence	Absence	Negative	Negative	Non-elevated	Non-elevated	MCN with LGD
	179	F	32	Presence		Body/Tail	3.1	No	Nonviscous	Absence	Absence	Absence	Absence	Negative	Negative	Non-elevated	Non-elevated	MCN with LGD
	180	F	32	Absence		Body/Tail	3	No	Nonviscous	Absence	Absence	Absence	Absence	Negative	Negative	Non-elevated	Non-elevated	MCN with LGD
	181	F	37	Absence		Body/Tail	2.5	No	Viscous	Absence	Absence	Absence	Absence	Negative	Negative	Non-elevated	Non-elevated	MCN with LGD
	182	F	37	Absence		Body/Tail	3.3	Yes	Nonviscous	Absence	Absence	Absence	Absence	Negative	Negative	Non-elevated	Non-elevated	MCN with LGD
	183	M	65	Presence	Absence	Head/Uncinate/Neck	3.9	No	Viscous	Presence	Presence	Presence	Absence	CTNNB1 p.S33Y and SMAD4 LOH	PRKACB fusion, SMAD4 CNA, CTNNB1 p.S33Y, S37F	Non-elevated	Non-elevated	IOPN
	184	M	67	Absence	Absence	Head/Uncinate/Neck	4.5	No	Viscous	Presence	Presence	Presence	Absence	Negative	PRKACB fusion	Elevated	Non-elevated	IOPN
	185	M	67	Absence	Absence	Head/Uncinate/Neck	3.7	No	Viscous	Presence	Presence	Presence	Absence	Negative	PRKACB fusion; Chr 22q CNA	N/A	Non-elevated	IOPN
	186	F	80	Absence		Body/Tail	2.8	No	Nonviscous	Presence	Presence	Presence	Absence	PTEN LOH, VHL LOH, TP53 LOH and SMAD4 LOH	TP53 p.R273H, CNAs:Chr 2p, Chr 3p, Chr 6q, PTEN, TP53, CDKN2A	Non-elevated	Non-elevated	ITPN
	187	M	52	Presence		Body/Tail	5	No	Nonviscous	Presence	Presence	Absence	Presence	Negative	Negative	Elevated	Non-elevated	Acinar cell carcinoma
	188	F	53	Presence	Absence	Head/Uncinate/Neck	3	No	Nonviscous	N/A	Absence	Presence	Absence	CTNNB1 p.S37P, TP53 p.R109V and TP53 p.R110P	CTNNB1 p.S37P, TP53 p.R110P, TP53 p.F109V	Non-elevated	Non-elevated	Solid-pseudopapillary neoplasm
	189	F	30	Absence		Body/Tail	3.6	N/A	Nonviscous	N/A	Absence	Presence	Absence	CTNNB1 p.T41I	CTNNB1 p.T41I	Non-elevated	Non-elevated	Solid-pseudopapillary neoplasm
	190	F	46	Absence		Body/Tail	4.1	N/A	Nonviscous	N/A	Absence	Absence	Absence	Negative	Negative	Non-elevated	Non-elevated	Cystic PanNET
	191	M	66	Absence		Body/Tail	2.3	No	Nonviscous	N/A	Absence	Absence	Absence	Negative	Negative	Non-elevated	Elevated	Cystic PanNET
	192	M	50	Absence	Absence	Head/Uncinate/Neck	1	N/A	Nonviscous	N/A	Absence	Absence	Absence	RNF43 LOH, VHL LOH and PTEN LOH	CNAs: Chr 2q, Chr 3p, Chr 6p, Chr 6q, Chr 7p, Chr 17p, Chr 17q	Non-elevated	Elevated	Cystic PanNET
	193	F	74	Absence		Body/Tail	3.1	N/A	Nonviscous	N/A	Absence	Absence	Absence	Negative	MEN1 p.H199R	Non-elevated	Elevated	Cystic PanNET
	194	M	65	Presence		Body/Tail	3.1	No	Nonviscous	N/A	Absence	Absence	Absence	Negative	Negative	N/A	Elevated	Cystic PanNET
	195	M	69	Absence		Body/Tail	1.5	N/A	Nonviscous	N/A	Absence	Absence	Absence	PTEN LOH, RNF43 LOH, VHL LOH, TP53 LOH and SMAD4 LOH	CNAs: Chr 2p, Chr 2q, Chr 3p, Chr 6p, Chr 6q, Chr 17p	Non-elevated	Elevated	Cystic PanNET
	196	F	25	Absence		Body/Tail	1.2	N/A	Nonviscous	Absence	Absence	Absence	Absence	Negative	Negative	Non-elevated	Elevated	Cystic PanNET
	197	F	66	Absence		Body/Tail	1.2	No	Nonviscous	N/A	Presence	Absence	Absence	Negative	CNAs: Chr 2q, Chr 10q, Chr 17p, Chr 17q, Chr 18q, Chr 9p	Non-elevated	Elevated	Cystic PanNET
	198	M	58	Absence		Body/Tail	1.7	No	Nonviscous	Absence	Absence	Absence	Absence	MEN1 p.Q171*	MEN1 p.Q166*	Non-elevated	Elevated	Cystic PanNET
	199	M	32	Presence		Body/Tail	5.5	No	Nonviscous	N/A	Absence	Presence	Absence	RNF43 LOH, VHL LOH, TP53 LOH and SMAD4 LOH	CNAs: Chr 2p, Chr 3p, Chr 7p, Chr 17p, Chr 17q, Chr 18q, Chr 9p	Non-elevated	Elevated	Cystic PanNET
	200	M	62	Presence	Presence	Head/Uncinate/Neck	2.2	N/A	Nonviscous	N/A	Presence	Presence	Absence	Negative	Chr 3p	Elevated	Elevated	Cystic PanNET
	201	M	56	Absence		Body/Tail	1.7	No	Nonviscous	Absence	Absence	Absence	Absence	MEN1 p.R223_splice	MEN1 p.R223_splice	Non-elevated	Elevated	Cystic PanNET
	202	M	66	Absence		Body/Tail	1.5	N/A	Nonviscous	N/A	Absence	Absence	Absence	Negative	Negative	Non-elevated	Elevated	Cystic PanNET
	203	F	70	Absence	Presence	Head/Uncinate/Neck	2.8	N/A	Nonviscous	N/A	Absence	Presence	Absence	Negative	Negative	N/A	Elevated	Cystic PanNET
	204	F	77	Absence		Body/Tail	1.8	N/A	Nonviscous	N/A	Absence	Absence	Absence	Negative	Chr 18q CNA	Non-elevated	Elevated	Cystic PanNET
	205	F	73	Presence	Presence	Head/Uncinate/Neck	3.8	N/A	Nonviscous	N/A	Absence	Absence	Absence	PTEN LOH, VHL LOH and SMAD4 LOH	Chr 3p, Chr 18q, Chr 10q	Non-elevated	Elevated	Cystic PanNET
	206	F	57	Absence		Body/Tail	2.7	No	Nonviscous	N/A	Absence	Presence	Absence	Negative	CNAs: Chr 3p, Chr 6q, Chr 17p, Chr 17q, Chr 18q, Chr 22q	Non-elevated	Elevated	Cystic PanNET
	207	F	48	Absence		Body/Tail	2.2	No	Viscous	N/A	Absence	Absence	Absence	Negative	Negative	Non-elevated	Elevated	Cystic PanNET
	208	F	70	Absence		Body/Tail	1.7	No	Nonviscous	N/A	Absence	Absence	Absence	Negative	Negative	Non-elevated	Elevated	Cystic PanNET
	209	M	69	Absence		Body/Tail	1.5	N/A	Nonviscous	N/A	Absence	Absence	Absence	MEN1 p.P325L, PTEN LOH, RNF43 LOH, VHL LOH, TP53 LOH and SMAD4 LOH	MEN1 p.P320L, CNAs: Chr 2p, Chr 2q, Chr 3p, Chr 6p, Chr 6q, Chr 17p	Non-elevated	Elevated	Cystic PanNET
	210	F	30	Absence	Absence	Head/Uncinate/Neck	1.6	No	Nonviscous	N/A	Absence	Presence	Absence	Negative	Negative	Non-elevated	Elevated	Cystic PanNET
	211	F	26	Absence		Body/Tail	1.4	N/A	Nonviscous	N/A	Absence	Absence	Absence	MEN1 p.G483Afs*81 and SMAD4 LOH	MEN1 p.G483Afs*81, Chr 18q CNA	Non-elevated	Elevated	Cystic PanNET
	212	F	53	Absence		Body/Tail	1.9	N/A	Nonviscous	N/A	Absence	Absence	Absence	MEN1 p.W441*, PTEN LOH, RNF43 LOH, VHL LOH, TP53 LOH and SMAD4 LOH	MEN1 p.W436*, CNAs: Chr 18q, Chr 10q, Chr 22q, Chr 2p, Chr. 6q	Non-elevated	Elevated	Cystic PanNET
	213	M	50	Absence	Absence	Head/Uncinate/Neck	1	N/A	Nonviscous	N/A	Absence	Absence	Absence	RNF43 LOH, VHL LOH and PTEN LOH	CNAs: Chr 17q, Chr 3p, Chr 6p, Chr 6q, Chr 7p, Chr 17p	Non-elevated	Elevated	Cystic PanNET
	214	F	66	Absence		Body/Tail	1.5	No	Viscous	N/A	Absence	Absence	Absence	MEN1 p.E60Rfs*49 and SMAD4 LOH	MEN1 p.E60Rfs*49, CNAs: Chr 18q, Chr 7q, Chr 7p	Non-elevated	Elevated	Cystic PanNET
	215	F	29	Absence		Body/Tail	1.4	N/A	Nonviscous	N/A	Absence	Absence	Absence	PTEN LOH and VHL LOH	CNAs: Chr 2p, Chr 2q, Chr 3p, Chr 6p, Chr 6q, Chr 7p, Chr 7q, Chr 10q, Chr 22q, Chr 9p	Non-elevated	Elevated	Cystic PanNET
	216	M	71	Presence		Body/Tail	3.9	N/A	Nonviscous	N/A	Absence	Absence	Absence	PTEN LOH, VHL LOH and TP53 LOH	CNAs: Chr 2p, Chr 2q, Chr 3p, Chr 6q, Chr 10q, Chr 22q	Non-elevated	Elevated	Cystic PanNET
	217	F	72	Absence	Absence	Head/Uncinate/Neck	1.6	N/A	Nonviscous	Absence	Absence	Absence	Absence	PTEN LOH, VHL LOH, TP53 LOH and SMAD4 LOH	CNAs: Chr 3p, Chr 9p, Chr 10q, Chr 17p, Chr 18q, Chr 22q	Non-elevated	Elevated	Cystic PanNET
	218	F	50	Absence	Absence	Head/Uncinate/Neck	2.5	No	Nonviscous	N/A	Absence	Presence	Absence	Negative	CNAs: Chr 9p, Chr 18q	Non-elevated	Elevated	Cystic PanNET
	219	M	47	Absence		Body/Tail	4	N/A	Nonviscous	N/A	Absence	Absence	Absence	PTEN LOH, RNF43 LOH, VHL LOH and TP53 LOH	CNAs: Chr 2p, Chr 3p, Chr 7p, Chr 10q, Chr 17p, Chr 17q, Chr 18q	Non-elevated	Elevated	Cystic PanNET
	220	M	85	Absence		Body/Tail	1.5	No	Nonviscous	Absence	Absence	Absence	Absence	MEN1 p.R465*, PTEN LOH, RNF43 LOH, VHL LOH, TP53 LOH and SMAD4 LOH	MEN1 p.R465*, CNAs: Chr 2q, Chr 3p, Chr 10q, Chr 17p, Chr 17q, Chr 18q, Chr 22q, Chr 9p	Non-elevated	Elevated	Cystic PanNET
	221	M	51	Absence		Body/Tail	2.4	No	Nonviscous	N/A	Absence	Absence	Absence	Negative	Negative	Non-elevated	Elevated	Cystic PanNET
	222	M	66	Absence		Body/Tail	1.9	N/A	Nonviscous	N/A	Absence	Absence	Absence	Negative	Negative	Non-elevated	Elevated	Cystic PanNET
	223	M	56	Absence	Absence	Head/Uncinate/Neck	1.6	No	Nonviscous	N/A	Absence	Absence	Absence	RNF43 LOH, VHL LOH, PTEN LOH, TP53 LOH and SMAD4 LOH	CNAs: Chr 2p, Chr 7q, Chr 10q, Chr 17p, Chr 18q, Chr 22q, Chr 9p	Non-elevated	Elevated	Cystic PanNET
	224	M	78	Presence	Absence	Head/Uncinate/Neck	3.8	No	Nonviscous	Presence	Absence	Absence	Absence	VHL p.V181Afs*72, VHL LOH and TP53 p.R280T	VHL p.V181Afs*72, TP53 p.R280T, CNA: VHL	Non-elevated	Non-elevated	Serous cystadenoma
	225	M	78	Presence	Absence	Head/Uncinate/Neck	5.6	Yes	Nonviscous	Presence	Absence	Absence	Absence	VHL p.G123Hfs*35, VHL LOH and TP53 p.R158H	VHL p.V181Afs*72, TP53 p.R280T, CNA: VHL	Non-elevated	Non-elevated	Serous cystadenoma
	226	F	61	Absence	Absence	Head/Uncinate/Neck	2.4	No	Nonviscous	Absence	Absence	Absence	Absence	Negative	VHL p.Q145*, CNAs: VHL + Chr 6q	Non-elevated	Non-elevated	Serous cystadenoma
	227	F	80	Absence	Absence	Head/Uncinate/Neck	2.6	No	Nonviscous	Presence	Absence	Absence	Absence	VHL LOH and TERT C228T	TERT p.C228T	Non-elevated	Non-elevated	Serous cystadenoma
	228	F	65	Presence	Absence	Head/Uncinate/Neck	4.6	No	Nonviscous	Absence	Presence	Absence	Absence	Negative	VHL p.I151Cfs*6	Elevated	Non-elevated	Serous cystadenoma
	229	M	55	Absence	Absence	Head/Uncinate/Neck	1.8	N/A	Nonviscous	Absence	Absence	Presence	Absence	VHL p.L118Vfs*41 and VHL LOH	VHL p.p.L118Vfs*41, CNA: VHL	Non-elevated	Non-elevated	Serous cystadenoma
	230	F	51	Absence		Body/Tail	3.1	No	Nonviscous	Presence	Absence	Absence	Absence	VHL LOH	Negative	Non-elevated	Non-elevated	Serous cystadenoma
	231	F	81	Absence		Body/Tail	4.4	N/A	Nonviscous	Absence	Absence	Absence	Absence	VHL LOH	CNAs: VHL, Chr 6q	Non-elevated	Non-elevated	Serous cystadenoma
	232	F	43	Presence		Body/Tail	2.2	No	Nonviscous	Absence	Absence	Absence	Absence	VHL LOH	VHL CNA	Non-elevated	Non-elevated	Serous cystadenoma
	233	F	65	Absence	Absence	Head/Uncinate/Neck	3.7	No	Nonviscous	Absence	Presence	Absence	Absence	VHL p.I151Cfs*6	VHL p.I51Cfs*6	Non-elevated	Non-elevated	Serous cystadenoma
	234	F	38	Absence		Body/Tail	3.2	No	Nonviscous	Absence	Absence	Absence	Absence	VHL p.I151S	VHL p.I51S	Non-elevated	Non-elevated	Serous cystadenoma
	235	F	73	Presence	Absence	Head/Uncinate/Neck	8	No	Nonviscous	Presence	Absence	Absence	Absence	VHL LOH and TERT C228T	TERT p.C228T, VHL CNA	Non-elevated	Non-elevated	Serous cystadenoma
	236	M	90	Absence		Body/Tail	3.8	N/A	Nonviscous	Absence	Absence	Absence	Absence	VHL p.H115Q and VHL LOH	VHL p.H115Q, VHL CNA	Non-elevated	Non-elevated	Serous cystadenoma
	237	F	63	Absence		Body/Tail	6.1	N/A	Nonviscous	Absence	Absence	Presence	Presence	VHL p.G114_splice and VHL LOH	VHL p.G114_splice	Non-elevated	Elevated	Mixed serous cystadenoma-neuroendocrine neoplasm
	238	M	47	Presence	Presence	Head/Uncinate/Neck	2.2	N/A	Nonviscous	N/A	Presence	Absence	Absence	Negative	Negative	Non-elevated	Elevated	Paraganglioma
	239	M	76	Presence	Absence	Head/Uncinate/Neck	4.5	Yes	Nonviscous	Presence	Absence	Absence	Absence	Negative	Negative	Elevated	Non-elevated	Cystic schwannoma
	240	F	69	Absence		Body/Tail	15	No	Nonviscous	N/A	Absence	Absence	Absence	Negative	Negative	Non-elevated	Non-elevated	Non-neoplastic cyst
	241	F	47	Presence		Body/Tail	7.4	No	Nonviscous	Presence	Absence	Absence	Absence	Negative	Negative	Non-elevated	Non-elevated	Non-neoplastic cyst
	Abbreviations: CEA, carcinoembryonic antigen; EUS, endoscopic ultrasound; F, female; FNA, fine-needle aspiration; HGD, high-grade dysplasia; IOPN, intraductal oncocytic papillary neoplasm; IPMN, intraductal papillary mucinous neoplasm; ITPN, intraductal tubular papillary neoplasm; LGD, low-grade dysplasia; M, male; MCN, mucinous cystic neoplasm; PanNET, pancreatic neuroendocrine tumor; PDAC, panc…
	*Jaundice was evaluated for patients with a cyst in the pancreatic head, uncinate and/or neck.
	**A CEA of >192 ng/mL was defined as elevated; for a subset of cases, exact CEA levels were not available, but an absence or presence of CEA elevation was documented within the patient's electronic medical record.
	***Malignant cytopathology was defined as at least suspicious for adenocarcinoma.
